# Supplementary material for: Detection of plasma EV-associated TRAIL by nanoscale flow cytometry for liver metastasis prediction in PDAC
Source: Adv Biotechnol (Singap). 2026 Mar 4;4(1):6. doi: 10.1007/s44307-026-00102-1 (PMC12961005; doi:10.1007/s44307-026-00102-1)
Supplement: Supplementary file 2 — Supplementary Material 2. [file 44307_2026_102_MOESM2_ESM.xlsx]

## Sheet: Table S1
Table S1, Clinical information of patients (cohort1)
Patient_ID	Cancer_type	TRAIL (%)	Liver_metastasis	Sample
P1	PDAC	2.84054	−	Plasma
P2	PDAC	4.52766	+	Plasma
P3	PDAC	4.43521	−	Plasma
P4	PDAC	2.04695	−	Plasma
P5	PDAC	2.02578	−	Plasma
P6	PDAC	3.80457	+	Plasma
P7	PDAC	3.12278	−	Plasma
P8	PDAC	4.03757	−	Plasma
P9	PDAC	2.14433	−	Plasma
P10	PDAC	3.22887	−	Plasma
P11	PDAC	2.37248	−	Plasma
P12	PDAC	3.82315	−	Plasma
P13	PDAC	3.39683	−	Plasma
P14	PDAC	3.07927	+	Plasma
P15	PDAC	3.18239	−	Plasma
P16	PDAC	4.33084	−	Plasma
P17	PDAC	4.11948	+	Plasma
P18	PDAC	4.49806	+	Plasma
P19	PDAC	3.74101	−	Plasma
P20	PDAC	4.65989	+	Plasma
P21	PDAC	1.91842	−	Plasma
P22	PDAC	1.95977	−	Plasma
P23	PDAC	4.20114	−	Plasma
P24	PDAC	0.683067	−	Plasma
P25	PDAC	2.80345	−	Plasma
P26	PDAC	1.84233	−	Plasma
P27	PDAC	4.69538	−	Plasma
P28	PDAC	3.30785	+	Plasma
P29	PDAC	0.770498	−	Plasma
P30	PDAC	2.41812	−	Plasma
P31	PDAC	3.97058	−	Plasma
P32	PDAC	4.10963	−	Plasma
P33	PDAC	3.84301	+	Plasma
P34	PDAC	0.425744	−	Plasma
P35	PDAC	4.34671	−	Plasma
P36	PDAC	4.57904	−	Plasma
P37	PDAC	2.23124	+	Plasma
P38	PDAC	2.15194	−	Plasma
P39	PDAC	3.04356	−	Plasma
P40	PDAC	3.603	−	Plasma
P41	PDAC	4.87966	−	Plasma
P42	PDAC	6.33717	−	Plasma
P43	PDAC	5.72052	+	Plasma
P44	PDAC	5.01691	+	Plasma
P45	PDAC	9.95246	+	Plasma
P46	PDAC	4.79337	−	Plasma
P47	PDAC	7.162	−	Plasma
P48	PDAC	6.68766	−	Plasma
P49	PDAC	6.72602	−	Plasma
P50	PDAC	5.7088	+	Plasma
P51	PDAC	4.87708	+	Plasma
P52	PDAC	7.37278	−	Plasma
P53	PDAC	7.24111	−	Plasma
P54	PDAC	5.01604	−	Plasma
P55	PDAC	4.88523	−	Plasma
P56	PDAC	5.97307	+	Plasma
P57	PDAC	7.37269	+	Plasma
P58	PDAC	4.72346	+	Plasma
P59	PDAC	5.58156	−	Plasma
P60	PDAC	5.41188	+	Plasma
P61	PDAC	5.28892	−	Plasma
P62	PDAC	7.35968	+	Plasma
P63	PDAC	4.96485	+	Plasma
P64	PDAC	5.56218	+	Plasma
P65	PDAC	7.74641	+	Plasma
P66	PDAC	5.70527	+	Plasma
P67	PDAC	6.41069	+	Plasma
P68	PDAC	6.22846	+	Plasma
P69	PDAC	8.7052	+	Plasma
P70	PDAC	5.49423	−	Plasma
P71	PDAC	8.77969	+	Plasma
P72	PDAC	9.29842	+	Plasma
P73	PDAC	4.77277	−	Plasma
P74	PDAC	6.00305	−	Plasma
P75	PDAC	4.73311	+	Plasma
P76	PDAC	5.01045	−	Plasma
P77	PDAC	7.3745	+	Plasma
P78	PDAC	7.00735	+	Plasma
P79	PDAC	5.20989	+	Plasma
P80	PDAC	7.50542	+	Plasma

## Sheet: Table S2
Table S2, Clinical information of patients (cohort2)
Patient_ID	Cancer_type	TRAIL (%)	Liver_metastasis_1 years	Liver_metastasis_2 years	Sample
PDAC_1	PDAC	0.49	−	−	Plasma
PDAC_2	PDAC	3.65	+	+	Plasma
PDAC_3	PDAC	0.22	−	−	Plasma
PDAC_4	PDAC	1.52	−	+	Plasma
PDAC_5	PDAC	0.41	−	−	Plasma
PDAC_6	PDAC	1.41	−	−	Plasma
PDAC_7	PDAC	5.78	+	+	Plasma
PDAC_8	PDAC	5.27	−	−	Plasma
PDAC_9	PDAC	6.88	+	+	Plasma
PDAC_10	PDAC	1.54	−	−	Plasma
PDAC_11	PDAC	0.65	−	−	Plasma
PDAC_12	PDAC	3.53	+	+	Plasma
PDAC_13	PDAC	1.13	−	−	Plasma
PDAC_14	PDAC	2.2	+	+	Plasma
PDAC_15	PDAC	3.87	+	+	Plasma
PDAC_16	PDAC	3.17	−	+	Plasma
PDAC_17	PDAC	4.15	+	+	Plasma
PDAC_18	PDAC	3.16	+	+	Plasma
PDAC_19	PDAC	5.76	−	+	Plasma
PDAC_20	PDAC	0.37	−	+	Plasma
PDAC_21	PDAC	2.99	−	−	Plasma
PDAC_22	PDAC	5.12	−	−	Plasma
PDAC_23	PDAC	4.75	−	−	Plasma
PDAC_24	PDAC	2.5	−	+	Plasma
PDAC_25	PDAC	3.82	+	+	Plasma
PDAC_26	PDAC	3.39	+	+	Plasma
PDAC_27	PDAC	1.95	−	−	Plasma
PDAC_28	PDAC	6.01	−	−	Plasma
PDAC_29	PDAC	4.87	−	−	Plasma
PDAC_30	PDAC	5.4	+	+	Plasma
PDAC_31	PDAC	0.93	−	−	Plasma
PDAC_32	PDAC	6.89	−	−	Plasma
PDAC_33	PDAC	4.51	−	−	Plasma
PDAC_34	PDAC	1.56	+	+	Plasma
PDAC_35	PDAC	6.54	−	−	Plasma
PDAC_36	PDAC	4.85	−	−	Plasma
PDAC_37	PDAC	1.64	+	+	Plasma
PDAC_38	PDAC	6.71	−	−	Plasma
PDAC_39	PDAC	3.73	−	+	Plasma
PDAC_40	PDAC	3.73	−	−	Plasma
PDAC_41	PDAC	4.31	−	+	Plasma
PDAC_42	PDAC	1.46	−	−	Plasma
PDAC_43	PDAC	1.96	−	−	Plasma
PDAC_44	PDAC	4.94	−	+	Plasma
PDAC_45	PDAC	3.14	−	−	Plasma
PDAC_46	PDAC	1.38	−	−	Plasma
PDAC_47	PDAC	6.43	+	+	Plasma
PDAC_48	PDAC	1.31	−	−	Plasma
PDAC_49	PDAC	4.26	−	−	Plasma
PDAC_50	PDAC	3.24	−	+	Plasma
PDAC_51	PDAC	0.82	−	−	Plasma
PDAC_52	PDAC	5.25	−	+	Plasma
PDAC_53	PDAC	4.08	+	+	Plasma
PDAC_54	PDAC	3.5	−	−	Plasma
PDAC_55	PDAC	3.87	+	+	Plasma
PDAC_56	PDAC	3.9	+	+	Plasma
PDAC_57	PDAC	1.84	−	−	Plasma
PDAC_58	PDAC	2.52	+	+	Plasma
PDAC_59	PDAC	5.77	−	−	Plasma
PDAC_60	PDAC	4.2	−	−	Plasma
PDAC_61	PDAC	4.39	−	−	Plasma
PDAC_62	PDAC	4.35	−	−	Plasma
PDAC_63	PDAC	0.79	−	−	Plasma
PDAC_64	PDAC	0.7	−	−	Plasma
PDAC_65	PDAC	2.3	+	+	Plasma
PDAC_66	PDAC	3.91	−	+	Plasma
PDAC_67	PDAC	1.5	−	+	Plasma
PDAC_68	PDAC	6.16	+	+	Plasma
PDAC_69	PDAC	5.88	−	+	Plasma
PDAC_70	PDAC	4.45	−	−	Plasma
PDAC_71	PDAC	2.1	−	+	Plasma
PDAC_72	PDAC	3.98	−	−	Plasma
PDAC_73	PDAC	7.24	−	−	Plasma
PDAC_74	PDAC	4.14	+	+	Plasma
PDAC_75	PDAC	6.26	−	−	Plasma
PDAC_76	PDAC	0.96	−	−	Plasma
PDAC_77	PDAC	7.34	−	−	Plasma
PDAC_78	PDAC	5.54	−	−	Plasma
PDAC_79	PDAC	5.56	−	−	Plasma
PDAC_80	PDAC	2.56	−	−	Plasma
PDAC_81	PDAC	0.24	−	−	Plasma
PDAC_82	PDAC	7.22	−	−	Plasma
PDAC_83	PDAC	7.44	−	−	Plasma
PDAC_84	PDAC	1.26	−	−	Plasma
PDAC_85	PDAC	6.02	−	−	Plasma

## Sheet: Table S3
Table S3. Inter-assay reproducibility of nanoscale flow cytometry measurements summarized as coefficient of variation (CV)
Sample	Readout	Replicate type	n	Mean	SD	CV (%)
HEK293T EVs (WT)	%TRAIL⁺ Evs	Inter-assay	3	0.886667	0.106927	12.0594
HEK293T EVs (TRAILoe)	%TRAIL⁺ EVs	Inter-assay	3	4.68667	0.533791	11.3896
PDAC plasma EVs (QC sample*)	%TRAIL⁺ EVs	Inter-assay	3	7.36667	0.585947	7.95403
QC sample, single plasma EV preparation that was aliquoted and processed in independent measurements; %TRAIL⁺ Evs, TRAIL⁺ events as a percentage of total EV events; Inter-assay, independent preparations; n, number of independent experiments
